# Supplementary material for: Upregulation of Neuropilin-1 Inhibits HTLV-1 Infection
Source: Pathogens. 2023 Jun 15;12(6):831. doi: 10.3390/pathogens12060831 (PMC10305173; doi:10.3390/pathogens12060831)
Supplement: Supplementary file 1 [file pathogens-12-00831-s001.zip]

Archive with 1 entries (1 files):
- pathogens-2430104-supplementary.pdf
